# Supplementary material for: Lymphovascular Space Invasion in Early-Stage Endometrial Cancer (LySEC): Patterns of Recurrence and Predictors. A Multicentre Retrospective Cohort Study of the Spain Gynecologic Oncology Group
Source: Cancers (Basel). 2023 May 4;15(9):2612. doi: 10.3390/cancers15092612 (PMC10177148; doi:10.3390/cancers15092612)
Supplement: Supplementary file 1 [file cancers-15-02612-s001.zip]

Archive with 1 entries (1 files):
- cancers-2318152-supplementary.pdf
